# Supplementary material for: Enpp1 ameliorates MAFLD by regulating hepatocyte lipid metabolism through the AMPK/PPARα signaling pathway
Source: Cell Biosci. 2025 Feb 19;15:22. doi: 10.1186/s13578-025-01364-3 (PMC11841222; doi:10.1186/s13578-025-01364-3)
Supplement: Supplementary file 2 — Supplementary Material 2 [file 13578_2025_1364_MOESM2_ESM.xlsx]

## Sheet: Sheet1
	image annotation	original image
	Figure 1 B
		Enpp1
		b-actin
	Figure 1 F
		Enpp1
		b-actin
	Figure 1 H
		Enpp1
		b-actin
	Figure 5 C
		Enpp1
		p-AMPK
		AMPK
		PPARa
		b-actin
	Figure 5 E	Enpp1
		p-AMPK
		AMPK
		PPARa
		b-actin
	Figure 6 B
		Enpp1
		AMPK
		p-AMPK
		b-actin
		PPARa
	Figure 6F
		Enpp1
		p-AMPK
		AMPK
		PPARa
		b-actin
	Figure 6I	b-actin
		p-AMPK
		AMPK
		PPARa
